# Supplementary material for: The Isocaloric Substitution of Plant-Based and Animal-Based Protein in Relation to Aging-Related Health Outcomes: A Systematic Review
Source: Nutrients. 2022 Jan 9;14(2):272. doi: 10.3390/nu14020272 (PMC8781188; doi:10.3390/nu14020272)
Supplement: Supplementary file 1 [file nutrients-14-00272-s001.zip]

Archive with 1 entries (1 files):
- nutrients-1488709-supplementary.pdf
